# Supplementary material for: SIRT1/Nrf2/NF-κB Signaling Mediates Anti-Inflammatory and Anti-Apoptotic Activities of Oleanolic Acid in a Mouse Model of Acute Hepatorenal Damage
Source: Medicina (Kaunas). 2023 Jul 24;59(7):1351. doi: 10.3390/medicina59071351 (PMC10383078; doi:10.3390/medicina59071351)
Supplement: Supplementary file 1 [file medicina-59-01351-s001.zip]

Archive with 1 entries (1 files):
- medicina-2463144-supplementary.pdf
